# Supplementary material for: Narrative Review of Digital Twins in the Health Domain: Development, Application, and Evidence Consolidation
Source: Med Sci (Basel). 2026 Jun 18;14(2):330. doi: 10.3390/medsci14020330 (PMC13304318; doi:10.3390/medsci14020330)
Supplement: Supplementary file 1 [file medsci-14-00330-s001.zip]

Archive with 1 entries (1 files):
- medsci-4265357-supplementary.pdf
